# Supplementary material for: Structural snapshots of La Crosse virus polymerase reveal the mechanisms underlying Peribunyaviridae replication and transcription
Source: Nat Commun. 2022 Feb 16;13:902. doi: 10.1038/s41467-022-28428-z (PMC8850483; doi:10.1038/s41467-022-28428-z)
Supplement: Supplementary file 7 — Source Data [file 41467_2022_28428_MOESM7_ESM.xlsx]

## Sheet: Fig. 1a
	LACV-L WT	LACV-L N-term tag	LACV-L C-term tag	LACV-L Cl tag
Luciferase activity	17899	6608	25560	23437
Renilla activity	7432	80	100	8202
Ratio of Renilla/Luciferase activity	0.415219	0.0121065	0.00391236	0.349959
Percentage of Renilla/Luciferase activity compared to WT	100	2.9157	0.942241	84.2832
	LACV-L WT	LACV-L N-term tag	LACV-L C-term tag	LACV-L Cl tag
Luciferase activity	232959	190086	144262	196201
Renilla activity	91127	3807	443	70185
Ratio of Renilla/Luciferase activity	0.391172	0.0200278	0.0030708	0.35772
Percentage of Renilla/Luciferase activity compared to WT	100	5.11994	0.785026	91.4483
	LACV-L WT	LACV-L N-term tag	LACV-L C-term tag	LACV-L Cl tag
Luciferase activity	22765	4142	11317	12671
Renilla activity	10471	105	101	4692
Ratio of Renilla/Luciferase activity	0.45996	0.0253501	0.00892463	0.370294
Percentage of Renilla/Luciferase activity compared to WT	100	5.51136	1.9403	80.5057

## Sheet: Fig.1b
	Fig.1b

## Sheet: Fig.2e
GU/GGU 5' elongated products
Sample	Intensity for sample 1	Intensity for sample 2	Intensity for sample 3	Mean	Standard deviation	Intensity ratio	p-value (t-test)
H34K	2798.59	4253.73	1235.06	2762.46	1509.66	1
M889A	652.92	202.192	221.364	358.825	254.874	1	0.1063
S990A	25421.4	24075.7	16201.8	21899.6	4980.16	1	0.01543
I991A	31629.6	39517	43183.9	38110.2	5904.18	1	0.006385
Expected replication product
Sample	Intensity for sample 1	Intensity for sample 2	Intensity for sample 3	Mean	Standard deviation	Intensity ratio	p-value (t-test)
H34K	118.778	278.21	197.607	198.198	79.7176	0.552353
M889A	0	0	0	0	0	0	0.04992
S990A	3703.66	5307.73	3817.83	4276.41	894.975	11.9178	0.0151
I991A	25.536	356.506	173.142	185.061	165.807	0.515742	0.9097

## Sheet: Fig.4a+b
	Fig.4a+b

## Sheet: Fig.6c
	Fig.6c

## Sheet: SFig.1a
	SFig.1a

## Sheet: SFig.1b
	SFig.1b

## Sheet: SFig.1c
	Sfig.1c

## Sheet: SFig.1d
	Sfig.1d

## Sheet: SFig.1e
	SFig.1e

[truncated: 4 more sheets: SFig.2 , SFig.7a, SFig.7b, SFig.7c]
